# Supplementary material for: Intra-Omicron Reinfection with JN.1.16 and NB.1.8.1 in a Preterm Infant: First NB.1.8.1 Detection in Tunisia—A Case Report
Source: Microorganisms. 2026 Apr 30;14(5):1009. doi: 10.3390/microorganisms14051009 (PMC13209800; doi:10.3390/microorganisms14051009)
Supplement: Supplementary file 1 [file microorganisms-14-01009-s001.zip]

Archive with 1 entries (1 files):
- microorganisms-4054275-supplementary.pdf
